# Supplementary material for: Modification of Hemodialysis Membranes for Efficient Circulating Tumor Cell Capture for Cancer Therapy
Source: Molecules. 2021 Aug 10;26(16):4845. doi: 10.3390/molecules26164845 (PMC8398911; doi:10.3390/molecules26164845)
Supplement: Supplementary file 1 [file molecules-26-04845-s001.zip]

Archive with 1 entries (1 files):
- molecules-1314089-supplementary.pdf
